# Supplementary material for: Making Polyol Gummies by 3D Printing: Effect of Polyols on 3D Printing Characteristics
Source: Foods. 2022 Mar 18;11(6):874. doi: 10.3390/foods11060874 (PMC8950482; doi:10.3390/foods11060874)
Supplement: Supplementary file 1 [file foods-11-00874-s001.zip]

Archive with 1 entries (1 files):
- foods-1616987-supplementary.pdf
